# Supplementary material for: Controlled Transdermal Iontophoresis of Insulin from Water-Soluble Polypyrrole Nanoparticles: An In Vitro Study
Source: Int J Mol Sci. 2021 Nov 19;22(22):12479. doi: 10.3390/ijms222212479 (PMC8621898; doi:10.3390/ijms222212479)
Supplement: Supplementary file 1 [file ijms-22-12479-s001.zip]

Archive with 1 entries (1 files):
- ijms-1375803-supplementary.pdf
